# Supplementary material for: 50 Years of Antibody Numbering Schemes: A Statistical and Structural Evaluation Reveals Key Differences and Limitations
Source: Antibodies (Basel). 2024 Dec 4;13(4):99. doi: 10.3390/antib13040099 (PMC11672675; doi:10.3390/antib13040099)
Supplement: Supplementary file 1 [file antibodies-13-00099-s001.zip]

Archive with 1 entries (1 files):
- antibodies-3266626-supplementary.pdf
